# Supplementary material for: Association of Urinary Lead and Cadmium Levels, and Serum Lipids with Subclinical Arteriosclerosis: Evidence from Taiwan
Source: Nutrients. 2023 Jan 21;15(3):571. doi: 10.3390/nu15030571 (PMC9919350; doi:10.3390/nu15030571)
Supplement: Supplementary file 1 [file nutrients-15-00571-s001.zip]

Archive with 1 entries (1 files):
- nutrients-2136788-supplementary.pdf
